# Supplementary material for: Endogenous Opioid-Masked Latent Pain Sensitization: Studies from Mouse to Human
Source: PLoS One. 2015 Aug 25;10(8):e0134441. doi: 10.1371/journal.pone.0134441 (PMC4549112; doi:10.1371/journal.pone.0134441)
Supplement: S2 Table — Table with individual data on demographics, laboratory environment (temperature and relative humidity), psychometrics (HADS and PCS), VAS pain scores, thermal thresholds (WDT and HPT), mechanical pain thresholds, MHI-related secondary hyperalgesia and allodynia areas and BHS-related secondary hyperalgesia and allodynia areas (Excel-file). (XLSX) [file pone.0134441.s004.xlsx]

## Sheet: Demographics
Pharmacy allocation #	1st Infusion - Day 2	2nd Infusion - Day 4	Screening	1st Infusion (Day 2)	2nd Infusion 2 (Day 4)	Intervall Day 0 - Day 1 (days)	Intervall Day 2 - Day 3 (days)	Age	Height	Weight	BPsys	BPdias	Puls	Dominant side
1	R	Q	03.06.13	22.06.13	31.08.13	12	63	24	188	80	115	70	62	L
2	Q	R	19.06.13	28.06.13	12.08.13	2	38	27	183	73	127	68	65	R
3	Q	R	18.06.13	28.06.13	16.08.13	3	42	23	187	72	102	67	56	R
5	Q	R	06.08.13	14.08.13	11.09.13	1	21	22	185	82	127	78	72	R
6	R	Q	06.08.13	15.08.13	13.09.13	2	22	23	192	90	136	64	58	R
7	R	Q	13.08.13	27.08.13	27.09.13	7	24	24	176	74	124	65	69	R
8	Q	R	13.08.13	28.08.13	30.09.13	8	26	24	198	90	120	62	53	R
9	Q	R	26.08.13	06.09.13	04.10.13	4	21	23	177	62	106	61	54	R
10	R	Q	20.08.13	09.09.13	13.11.13	13	58	22	186	67	115	52	58	R
11	R	Q	26.08.13	13.09.13	30.10.13	11	40	27	188	83	119	68	73	R
12	R	Q	25.09.13	03.10.13	01.11.13	1	22	23	195	82	111	68	49	L
13	Q	R	25.09.13	04.10.13	01.11.13	2	21	24	183	75	124	56	58	R
	Q = Placebo
	R = Naloxone

## Sheet: Temperature and Humidity
	Day 0		Day 1		Day 2		Day 3		Day 4
Pharmacy allocation #	Temp	Hum	Temp	Hum	Temp	Hum	Temp	Hum	Temp	Hum
1	24	35	23	34	22	34	23	40	23	53
2	25	39	26	34	24	37	27	39	24	41
3	29	35	26	34	24	34	25	44	23	60
5	29	33	27	38	23	46	23	50	23	45
6	29	35	27	54	23	40	24	50	23	52
7	24	40	24	46	24	49	22	40	23	32
8	24	41	24	48	24	48	25	38	22	36
9	27	33	24	43	24	45	23	24	23	30
10	27	30	22	50	23	50	20	34	23	31
11	28	31	23	43	23	45	22	48	22	33
12	24	28	26	30	22	30	24	39	22	39
13	22	29	23	23	23	28	21	38	22	39

## Sheet: Psychometrics
	HADS		PCS
Pharmacy allocation #	Anxiety	Depression	Rumination	Magnification	Helplessness	PCS Combined Score
1	1	1	1	1	1	3
2	4	3	2	4	2	8
3	5	1	2	0	0	2
5	4	1	4	1	6	11
6	7	2	5	2	4	11
7	1	1	3	2	1	6
8	0	0	7	3	4	14
9	2	0	5	4	5	14
10	5	4	3	2	4	9
11	5	1	2	1	4	7
12	1	0	9	2	6	17
13	3	0	1	0	1	2

## Sheet: VAS
VAS Scores	Day 0									Day 1									Day 3									Day 1					Day 3
Pharmacy allocation #	BI_0	BI_30	BI_60	BI_120	BI_180	BI_240	BI_300	BI_360	BI_420	BI_0	BI_30	BI_60	BI_120	BI_180	BI_240	BI_300	BI_360	BI_420	BI_0	BI_30	BI_60	BI_120	BI_180	BI_240	BI_300	BI_360	BI_420	BTS_0	BTS_30	BTS_60	BTS_120	BTS_180	BTS_0	BTS_30	BTS_60	BTS_120	BTS_180
1	52	60	66	54	64	68	62	67	68	39	43	41	43	44	36	38	42	39	51	45	46	45	51	49	52	44	46	18	8	6	7	8	32	20	15	16	17
2	27	14	9	10	14	10	9	11	10	18	14	9	9	6	9	10	6	5	55	25	24	26	33	30	20	16	10	5	0	0	0	0	20	10	1	1	1
3	9	9	14	11	16	16	19	14	19	40	38	30	24	26	25	24	28	26	34	20	19	22	21	40	25	21	21	4	4	3	5	4	21	16	11	10	10
5	44	40	39	39	42	44	43	48	48	40	41	40	47	39	50	41	55	55	42	44	41	44	52	48	46	46	49	34	39	29	36	25	36	35	28	30	17
6	12	10	6	4	14	20	17	16	19	23	15	11	10	11	13	10	9	8	23	18	10	8	7	7	10	10	11	5	3	3	1	11	12	3	1	6	4
7	25	21	25	24	29	26	27	21	18	21	25	24	19	16	16	15	14	10	19	17	20	19	22	29	19	18	24	10	4	2	3	5	19	6	4	5	4
8	26	24	25	24	28	32	25	25	28	29	27	25	21	20	20	21	20	19	18	20	19	19	18	17	19	18	18	15	13	8	9	7	10	10	8	8	7
9	21	30	36	45	47	52	55	52	54	19	30	45	43	46	61	57	52	51	34	34	36	31	42	49	49	53	41	11	9	5	8	7	17	11	10	19	21
10	54	49	46	60	71	55	69	66	71	74	64	57	47	61	60	61	67	60	73	55	54	46	42	39	39	38	40	36	31	18	19	32	34	31	28	18	15
11	58	65	59	59	64	63	74	75	62	71	73	67	64	68	60	56	61	60	73	81	59	48	46	59	51	64	62	30	21	16	10	9	45	40	25	40	45
12	8	11	10	11	16	21	23	23	23	23	25	25	16	20	21	18	19	20	22	17	17	16	16	16	17	18	15	10	11	10	11	12	11	9	11	10	10
13	16	15	19	17	16	17	16	17	19	21	20	20	17	18	19	18	17	14	16	14	15	15	16	18	17	16	13	4	0	0	0	0	4	0	0	0	0
Assessments:
* VAS - Scores during Burn-injury (BI) on Day 0 (0s, 30s, 60s, 120s, 180s, 240s, 300s, 360s, 420s)
* VAS - Scores during Burn-injury (BI) on Day 1 (0s, 30s, 60s, 120s, 180s, 240s, 300s, 360s, 420s)
* VAS - Scores during Burn-injury (BI) on Day 3 (0s, 30s, 60s, 120s, 180s, 240s, 300s, 360s, 420s)
* VAS - Scores during BTS on Day 1 (0s, 30s, 60s, 120s, 180s) at baseline
* VAS - Scores during BTS on Day 3 (0s, 30s, 60s, 120s, 180s) at baseline

## Sheet: Thermal Thresholds
Thermal Thresholds	Day1																																								Day3
	Pre-Burn										Post-Burn 1h										Post-Burn 2h										Post-Burn 3h										Pre-BI
Pharmacy allocation #	WDT1	WDT2	WDT3	Mean	Median	HPT1	HPT2	HPT3	Mean	Median	WDT1	WDT2	WDT3	Mean	Median	HPT1	HPT2	HPT3	Mean	Median	WDT1	WDT2	WDT3	Mean	Median	HPT1	HPT2	HPT3	Mean	Median	WDT1	WDT2	WDT3	Mean	Median	HPT1	HPT2	HPT3	Mean	Median	WDT1	WDT2	WDT3	Mean	Median	HPT1	HPT2	HPT3	Mean
1	2.9	3.3	3.6	3.27	3.3	11	13.2	12.6	12.27	12.6																															3.8	4.7	4.1	4.2	4.1	11.9	13.7	14.5	13.37
2	3.9	4.2	4.6	4.23	4.2	13.2	14.8	15.2	14.4	14.8																															3.8	4	4.5	4.1	4	11	13.2	14.2	12.8
3	3.5	8.7	9.5	7.23	8.7	12.5	14	14.4	13.63	14																															5.9	7	4.1	5.67	5.9	15.1	16.4	15	15.5
5	4.4	4.3	4.3	4.33	4.3	13.1	14.6	14.5	14.07	14.5	3.9	4.2	5	4.37	4.2	7.7	7.9	8	7.87	7.9	3.7	4	4.7	4.13	4	8.3	9.3	11.8	9.8	9.3	4	4.1	4.3	4.13	4.1	10.3	11.9	12.7	11.63	11.9	2.4	2.8	3.3	2.83	2.8	14.4	15.7	16.7	15.6
6	8.9	8.8	7.9	8.53	8.8	9.8	10.2	11.4	10.47	10.2	4.6	4.6	5.7	4.97	4.6	7.4	7.5	7	7.3	7.4	4.6	1.3	2	2.63	2	6.1	6.3	7.8	6.73	6.3	4.8	3.4	3.6	3.93	3.6	7.1	7	7.4	7.17	7.1	3.4	3.7	3.8	3.63	3.7	9.3	10.3	13.5	11.03
7	4.3	5.2	6.1	5.2	5.2	8.4	9	10.6	9.33	9	5.6	4.9	5.3	5.27	5.3	7.1	7	8.4	7.5	7.1	6.4	4.3	5	5.23	5	8.5	8	8.3	8.27	8.3	7.6	4.4	5.4	5.8	5.4	10	10.2	10.2	10.13	10.2	2.6	2.8	3.1	2.83	2.8	8.7	9.4	10.3	9.47
8	5.6	5.1	5.1	5.27	5.1	9.1	10.2	10.6	9.97	10.2	7.8	7.1	7.4	7.43	7.4	10.3	9.9	10.3	10.17	10.3	6	6.6	6.1	6.23	6.1	8.6	8.8	8.9	8.77	8.8	5.7	6.7	6.9	6.43	6.7	7.5	8.7	9.1	8.43	8.7	3.2	3.1	4.8	3.7	3.2	8.1	11	12.5	10.53
9	7.8	7.2	7.3	7.43	7.3	12.1	13.6	13.9	13.2	13.6	7.6	5.9	4.8	6.1	5.9	7.8	7.9	8	7.9	7.9	3.5	5	5.4	4.63	5	6.6	7.3	6.9	6.93	6.9	7.9	8	6.4	7.43	7.9	9	9.7	9.5	9.4	9.5	2.7	3.2	4	3.3	3.2	10.6	12.3	12.9	11.93
10	3.7	5	6.2	4.97	5	12.7	15	15.6	14.43	15	4.9	6.5	6.2	5.87	6.2	8.8	8.9	9.9	9.2	8.9	6.1	4.8	2	4.3	4.8	9.2	11.3	11.3	10.6	11.3	2.8	4.3	3.4	3.5	3.4	10.2	11.9	12.8	11.63	11.9	3.5	3.1	4	3.53	3.5	11.1	12	12.5	11.87
11	2.8	1.1	2.8	2.23	2.8	9.8	11.5	11	10.77	11	3.6	4.2	4	3.93	4	5.5	5.2	5.8	5.5	5.5	6.6	4.2	4.4	5.07	4.4	7.4	7.1	8.4	7.63	7.4	4.4	3.6	4.2	4.07	4.2	8.6	8.4	5.9	7.63	8.4	3.5	3.3	4.7	3.83	3.5	7.4	9.7	10.3	9.13
12	3.5	4.4	3.6	3.83	3.6	10.2	9.7	9.7	9.87	9.7	6.4	5.8	6.4	6.2	6.4	6.8	6.8	2.5	5.37	6.8	5.7	4.9	4.4	5	4.9	5.8	6.4	6	6.07	6	4.9	5	3.4	4.43	4.9	5.4	5.7	6.2	5.77	5.7	3.3	1.6	3.4	2.77	3.3	6.7	6.3	8.4	7.13
13	8.7	7.6	7.5	7.93	7.6	14.1	16.2	17.4	15.9	16.2	5.9	5.5	5.6	5.67	5.6	8.3	10	13.1	10.47	10	4.4	4.6	4.9	4.63	4.6	10.1	10.9	12	11	10.9	4.3	4.5	4.3	4.37	4.3	9.4	9.9	11.7	10.33	9.9	3.8	4	4.7	4.17	4	11.7	13.1	14.4	13.07
Assessments:
* WDT on Day 1 before the burn (all volunteers) and 1, 2 and 3 hours post-burn (volunteers 5-13)
* WDT on Day 3 before the burn (all volunteers) and 1, 2 and 3 hours post-burn (volunteers 5-13)
* HPT on Day 1 before the burn (all volunteers) and 1, 2 and 3 hours post-burn (volunteers 5-13)
* HPT on Day 3 before the burn (all volunteers) and 1, 2 and 3 hours post-burn (volunteers 5-13)
[truncated: 31 more columns]

## Sheet: Mechanical Pain Thresholds
Mechanical Pain Thresholds	Day 1						Day 2																																				Day 3						Day 4
	Pre-Burn Non-Dominant leg (0h)						Pre-Infusion Non-Dominant leg (165h)						Pre-Infusion Dominant leg (165h)						Post-Infusion 30min - Non-Dominant leg (168h07min)						Post-Infusion 30min - Dominant leg (168h07min)						Post-Infusion 60min - Non-Dominant leg (168h37min)						Post-Infusion 60min - Dominant leg (168h37min)						Pre-Burn Dominant leg (0h)						Pre-Infusion Dominant leg (165h)
Pharmacy allocation #	PPT1	PPT2	PPT3	PPT4	PPT5	Median	PPT1	PPT2	PPT3	PPT4	PPT5	Median	PPT1	PPT2	PPT3	PPT4	PPT5	Median	PPT1	PPT2	PPT3	PPT4	PPT5	Median	PPT1	PPT2	PPT3	PPT4	PPT5	Median	PPT1	PPT2	PPT3	PPT4	PPT5	Median	PPT1	PPT2	PPT3	PPT4	PPT5	Median	PPT1	PPT2	PPT3	PPT4	PPT5	Median	PPT1
1	6	6	6	6	6	6	6	5	6	6	6	6	5	5	5	5	5	5	5	5	5	5	5	5	5	5	5	5	5	5	5	5	5	5	5	5	5	5	5	5	5	5	6	6	6	6	6	6	7
2	8	8	8	8	8	8	8	8	8	8	8	8	8	8	8	8	7	8	8	8	8	8	8	8	8	8	8	7	8	8	8	8	8	8	8	8	7	7	7	8	8	7	8	8	8	8	8	8	8
3	7	6	7	7	7	7	7	7	7	8	7	7	7	6	6	6	7	6	8	7	8	7	8	8	5	6	7	6	6	6	6	7	6	7	6	6	7	7	7	6	6	7	7	6	7	7	8	7	8
5	7	7	8	7	7	7	8	8	8	8	8	8	8	8	7	8	7	8	8	7	7	7	7	7	7	8	7	8	8	8	7	8	8	8	7	8	7	6	7	7	7	7	8	8	8	8	8	8	8
6	6	7	7	5	6	6	7	6	6	7	8	7	6	6	7	7	7	7	7	7	6	7	6	7	5	6	7	6	6	6	8	8	7	7	8	8	6	5	5	6	6	6	8	8	8	7	7	8	8
7	7	6	7	7	7	7	8	7	7	6	5	7	6	6	6	6	7	6	7	5	5	5	5	5	5	5	5	5	5	5	5	5	5	5	5	5	5	5	5	6	5	5	7	6	7	8	7	7	8
8	7	5	7	7	6	7	7	8	7	7	7	7	8	7	8	7	7	7	7	5	7	8	7	7	5	6	8	6	6	6	5	6	5	6	5	5	7	5	5	6	6	6	7	7	7	6	7	7	7
9	7	7	8	7	7	7	6	7	6	6	7	6	8	6	8	7	7	7	8	8	7	7	8	8	8	8	8	8	8	8	8	8	7	8	8	8	7	8	7	7	8	7	8	8	8	8	7	8	8
10	8	7	8	6	7	7	7	8	8	8	7	8	7	6	7	7	7	7	7	7	7	7	7	7	6	6	8	6	7	6	7	8	7	7	7	7	7	6	6	7	7	7	7	7	7	6	7	7	8
11	6	7	7	6	7	7	8	6	7	6	7	7	6	3	4	5	5	5	6	6	6	7	7	6	5	4	5	2	4	4	6	5	6	6	6	6	5	6	6	5	6	6	7	5	6	5	6	6	7
12	6	7	6	7	8	7	7	8	7	8	7	7	8	8	7	8	7	8	7	8	8	7	8	8	8	8	7	8	7	8	6	7	8	7	7	7	8	8	8	8	7	8	8	7	8	8	8	8	8
13	6	5	6	7	6	6	8	7	8	8	8	8	7	8	7	8	8	8	7	6	6	7	7	7	8	6	7	7	7	7	6	6	7	6	6	6	6	6	7	7	7	7	6	6	8	7	6	6	8
Assessments:
* MPT at burn-injury site (before the burn) on the baseline days (Day 1: non-dominant leg; Day 3: dominant leg)
* MPT before infusion (165h) at burn-injury site (Day 2: non-dominant leg; Day 4: dominant leg) and contralateral site (Day 2: dominant leg; Day 4: non-dominant leg)
* MPT 30 min after end of infusion (168h07min) at burn-injury site (Day 2: non-dominant leg; Day 4: dominant leg) and contralateral site (Day 2: dominant leg; Day 4: non-dominant leg)
* MPT 60 min after end of infusion (168h37min) at burn-injury site (Day 2: non-dominant leg; Day 4: dominant leg) and contralateral site (Day 2: dominant leg; Day 4: non-dominant leg)
MAX = 8
512 mN = 7
256 mN = 6
128 mN = 5
64 mN = 4
32 mN = 3
16 mN = 2
8 mN = 1
[truncated: 35 more columns]

## Sheet: SHA and Allodynia
Secondary Hyperalgesia Area / Allodynia	Day 1								Day 2								Day 3								Day 4
	SHA				Allodynia				SHA				Allodynia				SHA				Allodynia				SHA				Allodynia
Pharmacy allocation #	Pre-Burn	Post-Burn 1h	Post-Burn 2h	Post-Burn 3h	Pre-Burn	Post-Burn 1h	Post-Burn 2h	Post-Burn 3h	Pre-Infusion (165h)	Post-Inf 30min (168h07)	Post-Inf 45min (168h22)	Post-Inf 60min (168h37)	Pre-Infusion (165h)	Post-Inf 30min (168h07)	Post-Inf 45min (168h22)	Post-Inf 60min (168h37)	Pre-Burn	Post-Burn 1h	Post-Burn 2h	Post-Burn 3h	Pre-Burn	Post-Burn 1h	Post-Burn 2h	Post-Burn 3h	Pre-Infusion (165h)	Post-Inf 30min (168h07)	Post-Inf 45min (168h22)	Post-Inf 60min (168h37)	Pre-Infusion (165h)	Post-Inf 30min (168h07)	Post-Inf 45min (168h22)	Post-Inf 60min (168h37)
1	0	20.2958	29.0282	13.0563	0				0	0	0	0					0	66.3306	66.7051	60.0086					0	4.74437	0	0
2	0	62.6149	35.6045	12.4067	0				0	0	0	0					0	79.9461	51.6463	17.6573					0	76.2087	73.7913	1.34627
3	0	99.5262	70.5932	46.2292	0				0	0	0	0					0	3.14841	2.01009	0					0	0	0	0
5	0	138.104	79.5716	59.4954	0	0	0	0	0	0	0	0	0	0	0	0	0	32.2832	0	0	0	0	0	0	0	0	0	0	0	0	0	0
6	0	112.529	273.142	256.544	0	54.7718	155.64	141.813	0	61.0629	104.468	49.0965	0	29.852	111.106	61.4328	0	41.583	32.2331	86.8542	0	32.2331	32.6851	41.0591	0	0	0	0	0	0	0	0
7	0	224.438	266.149	316.149	0	110.413	124.927	114.419	2.64257	201.57	270.413	239.163	0	14.7393	70.4925	54.3635	0	79.8238	63.5543	96.1944	0	33.7449	44.7501	53.3795	0	1.60941	3.125	0	0	0	0	0.22373
8	0	50.2022	75.6571	64.6303	0	25.2816	22.7614	18.6236	0	3.2013	2.70779	0.87013	0	0	0	0	0	67.738	80.2808	38.9538	0	0.719783	0	0.49886	0	0	0	0	0	0	0	0
9	0	130.67	165.451	174.26	0	37.4347	86.1079	64.2184	1.36832	0	0	0	0	0	0	0	0	68.692	51.4791	63.9139	0	0.36978	0	0	0	0	0	0	0	0	0	0
10	0	20.2552	23.2798	35.0129	0	0	0	0	0	0	0	0	0	0	0	0	0	4.13788	0.841969	0	0	0	0.215889	0	0	0	0	0	0	0	0	0
11	0	43.7718	38.7718	43.4084	0	19.8765	34.6802	17.3692	0	24.0969	10.5648	21.2371	0	1.16829	2.7738	7.92001	0	36.7459	20.7669	30.9334	0	3.8062	16.4129	24.1036	28.8579	0.668343	2.90498	5.28057	0.0860244	0	0	0
12	0	73.0576	69.4166	64.7936	0	27.9028	33.6296	39.9298	0	0	0	0	0	0	0	0	0	36.3903	32.2237	21.5922	0	3.75859	0.701604	0.587056	0	0	0	0	0	0	0	0
13	0	38.6176	26.3596	17.9883	0	1.59453	0.462699	0	0	0	0	0	0	0	0	0	0	24.0307	23.5138	9.64963	0	7.00747	2.10368	0	0	0	0	0	0	0	0	0
Assessments:
* SHA (all volunteers) and allodynia (volunteers 5-13) at burn-injury site (before the burn) on the baseline days (Day 1: non-dominant leg; Day 3: dominant leg)
* SHA (all volunteers) and allodynia (volunteers 5-13) before infusion (165h)
* SHA (all volunteers) and allodynia (volunteers 5-13) 30 min after end of infusion (168h07)
* SHA (all volunteers) and allodynia (volunteers 5-13) 45 min after end of infusion (168h22)
* SHA (all volunteers) and allodynia (volunteers 5-13) 60 min after end of infusion (168h37)

## Sheet: BTS and BTS-allodynia
Brief Thermal Sensitization: Secondary Hyperalgesia & Allodynia	Day 1								Day 2						Day 3								Day 4
	BTS-SHA				BTS-generated Allodynia				BTS-SHA			BTS-generated Allodynia			BTS-SHA				BTS-generated Allodynia				BTS-SHA			BTS-generated Allodynia
Pharmacy allocation #	0h	1h	2h	3h	0h	1h	2h	3h	Pre-Infusion (165h)	Post-Inf 30min (168h07)	Post-Inf 60 min (168h37)	Pre-Infusion (165h)	Post-Inf 30min (168h07)	Post-Inf 60 min (168h37)	0h	1h	2h	3h	0h	1h	2h	3h	Pre-Infusion (165h)	Post-Inf 30min (168h07)	Post-Inf 60 min (168h37)	Pre-Infusion (165h)	Post-Inf 30min (168h07)	Post-Inf 60 min (168h37)
1	46.5485	47.2417	54.4221	50.1605					36.4048	40.4133	46.4369				29.3732	28.2479	35.8262	30.8547					31.2212	50.3524	52.4741
2	12.5	12.5	12.5	12.5					14.9557	16.0551	15.3412				33.3842	17.8738	34.2714	14.3252					25.7081	55.961	28.7355
3	30.4128	20.677	13.7846	14.4847					13.6981	13.8004	13.3621				15.1003	14.9427	14.7994	14.6132					16.4822	16.5332	16.1182
5	39.17	21.2514	25.3727	15.9834	13.6898	13.5393	12.7294	13.0662	12.5	12.5	12.5	12.5	12.5	12.5	12.5	12.5	12.5	12.5	12.5	12.5	12.5	12.5	12.5	12.5	12.5	12.5	12.5	12.5
6	105.216	183.963	252.018	318.924	247.946	246.318	317.419	312.616	202.99	248.821	325.086	237.593	303.364	346.995	141.348	163.633	213.206	243.515	127.922	141.241	176.269	251.746	99.0855	88.9689	125.475	130.184	91.5683	137.068
7	136.995	204.965	296.594	300.455	71.8028	90.5384	86.6412	90.7621	175.087	345.819	345.891	91.3551	141.493	101.101	102.07	146.159	177.07	246.109	78.034	104.283	141.155	170.595	106.164	118.923	67.1461	92.5849	59.7094	34.9684
8	47.7979	32.5993	40.4145	41.9545	66.4004	29.0012	28.4111	24.0933	41.8339	27.836	32.7734	18.3973	24.0183	16.6667	38.5501	25.9125	18.2213	12.5	28.8673	15.6938	15.4983	12.5	28.45	16.0071	16.2643	14.8786	15.1071	15.7214
9	40.1117	73.5636	80.5281	146.96	55.2307	40.946	48.034	94.9362	38.7594	18.1746	18.6595	29.6613	16.6474	17.1685	26.2579	61.7021	68.6889	57.0155	12.5	12.5	12.5	12.5	12.5	12.5	12.5	12.5	12.5	12.5
10	12.5	12.5	12.5	12.5	12.5	12.5	12.5	12.5	12.5	12.5	12.5	12.5	12.5	12.5	17.2359	23.1343	17.5301	15.9587	18.0827	17.688	16.5758	16.2887	12.5	12.5	12.5	12.5	12.5	12.5
11	85.1977	67.7468	72.8565	57.4697	24.834	42.6458	55.0087	35.4359	81.8779	88.8424	143.887	76.1259	70.5038	87.1536	42.4221	55.0736	52.9374	54.0055	60.4143	37.6588	42.8118	40.8992	70.2204	60.3473	56.6988	57.4431	42.6956	26.1165
12	41.0009	46.7533	53.6026	70.2934	44.2838	34.1444	47.4579	43.9207	53.882	31.8815	28.4443	21.6274	25.6745	15.5568	27.8863	28.5633	19.2916	19.9259	12.5	12.5	12.5	12.5	25.6207	26.7321	20.7419	12.5	12.5	12.5
13	73.1821	82.6789	57.7443	52.1742	12.5	12.5	12.5	12.5	39.9094	64.6648	33.4796	25.0791	35.8818	36.1335	43.6415	59.7439	49.2911	46.5567	29.7815	48.1192	44.8351	36.9647	37.587	60.7681	84.4348	34.4058	35.1232	88.1594
